# Supplementary material for: Infection Spread, Recovery, and Fatality from Coronavirus in Different Provinces of Saudi Arabia
Source: Healthcare (Basel). 2021 Jul 24;9(8):931. doi: 10.3390/healthcare9080931 (PMC8394587; doi:10.3390/healthcare9080931)
Supplement: Supplementary file 1 [file healthcare-09-00931-s001.zip]

Archive with 1 entries (1 files):
- healthcare-1234655-SI.pdf
